# Supplementary material for: Molecular Recognition of FDA-Approved Small Molecule Protein Kinase Drugs in Protein Kinases
Source: Molecules. 2022 Oct 21;27(20):7124. doi: 10.3390/molecules27207124 (PMC9611543; doi:10.3390/molecules27207124)
Supplement: Supplementary file 1 [file molecules-27-07124-s001.zip]

Archive with 1 entries (1 files):
- molecules-1894327-supplementary.pdf
